# Supplementary material for: Handwriting Moroccan regions recognition using Tifinagh character
Source: Data Brief. 2015 Jul 26;4:534–43. doi: 10.1016/j.dib.2015.07.018 (PMC4783523; doi:10.1016/j.dib.2015.07.018)
Supplement: Supplementary file 1 — Supplementary data [file mmc1.zip]

Archive with 43 entries (42 files):
- EXAMPLE OF DATABASE/
- EXAMPLE OF DATABASE/1.jpg
- EXAMPLE OF DATABASE/10.jpg
- EXAMPLE OF DATABASE/11.jpg
- EXAMPLE OF DATABASE/12.jpg
- EXAMPLE OF DATABASE/13.jpg
- EXAMPLE OF DATABASE/14.jpg
- EXAMPLE OF DATABASE/15.jpg
- EXAMPLE OF DATABASE/16.jpg
- EXAMPLE OF DATABASE/17.jpg
- EXAMPLE OF DATABASE/18.jpg
- EXAMPLE OF DATABASE/19.jpg
- EXAMPLE OF DATABASE/2.jpg
- EXAMPLE OF DATABASE/20.jpg
- EXAMPLE OF DATABASE/21.jpg
- EXAMPLE OF DATABASE/22.jpg
- EXAMPLE OF DATABASE/23.jpg
- EXAMPLE OF DATABASE/24.jpg
- EXAMPLE OF DATABASE/25.jpg
- EXAMPLE OF DATABASE/26.jpg
- EXAMPLE OF DATABASE/27.jpg
- EXAMPLE OF DATABASE/28.jpg
- EXAMPLE OF DATABASE/29.jpg
- EXAMPLE OF DATABASE/3.jpg
- EXAMPLE OF DATABASE/30.jpg
- EXAMPLE OF DATABASE/31.jpg
- EXAMPLE OF DATABASE/32.jpg
- EXAMPLE OF DATABASE/33.jpg
- EXAMPLE OF DATABASE/34.jpg
- EXAMPLE OF DATABASE/35.jpg
- EXAMPLE OF DATABASE/36.jpg
- EXAMPLE OF DATABASE/37.jpg
- EXAMPLE OF DATABASE/38.jpg
- EXAMPLE OF DATABASE/39.jpg
- EXAMPLE OF DATABASE/4.jpg
- EXAMPLE OF DATABASE/5.jpg
- EXAMPLE OF DATABASE/6.jpg
- EXAMPLE OF DATABASE/7.jpg
- EXAMPLE OF DATABASE/8.jpg
- EXAMPLE OF DATABASE/9.jpg
- EXAMPLE OF DATABASE/Thumbs.db
- Figure.doc
- Table.doc
